# Supplementary material for: Physical Education Teachers’ Health Literacy: First Evidence from Lithuania
Source: Healthcare (Basel). 2024 Jul 5;12(13):1346. doi: 10.3390/healthcare12131346 (PMC11241491; doi:10.3390/healthcare12131346)
Supplement: Supplementary file 1 [file healthcare-12-01346-s001.zip]

Archive with 1 entries (1 files):
- healthcare-3038168-supplementary.pdf
